# Supplementary material for: The Small GTPase Rab7 Regulates Antigen Processing in B Cells in a Possible Interplay with Autophagy Machinery
Source: Cells. 2023 Nov 2;12(21):2566. doi: 10.3390/cells12212566 (PMC10649364; doi:10.3390/cells12212566)
Supplement: Supplementary file 1 [file cells-12-02566-s001.zip]

Archive with 3 entries (3 files):
- Supplementary material Runsala_SUBMIT.pdf
- Supplementary Video S1.mp4
- Supplementary Video S2.mp4
